# Supplementary material for: Serial Intracranial Flow Rate Measurements Using Quantitative Magnetic Resonance Angiography Following Large-Vessel Occlusion Stroke
Source: Brain Sci. 2026 Jan 31;16(2):171. doi: 10.3390/brainsci16020171 (PMC12938040; doi:10.3390/brainsci16020171)
Supplement: Supplementary file 1 [file brainsci-16-00171-s001.zip]

Archive with 1 entries (1 files):
- brainsci-4093188-supplementary.pdf
